# Supplementary material for: Synthesis of Energetic 7-Nitro-3,5-dihydro-4H-pyrazolo[4,3-d][1,2,3]triazin-4-one Based on a Novel Hofmann-Type Rearrangement
Source: Molecules. 2021 Dec 2;26(23):7319. doi: 10.3390/molecules26237319 (PMC8659268; doi:10.3390/molecules26237319)
Supplement: Supplementary file 1 [file molecules-26-07319-s001.zip]

Archive with 1 entries (1 files):
- molecules-1449166-supplementary.pdf
